# Supplementary material for: H2S-activatable near-infrared afterglow luminescent probes for sensitive molecular imaging in vivo
Source: Nat Commun. 2020 Jan 23;11:446. doi: 10.1038/s41467-020-14307-y (PMC6978336; doi:10.1038/s41467-020-14307-y)
Supplement: Supplementary file 5 — Source Data [file 41467_2020_14307_MOESM5_ESM.xlsx]

## Sheet: Figure 2b
Figure 2b
Diameter (nm)	Number(%)
50.25	0
50.94	0
51.65	0
52.37	13.4
53.09	40.21
53.83	63.47
54.58	80.37
55.33	100
56.1	93.25
56.88	67.49
57.67	44.68
58.47	26.83
59.28	7.06
60.1	0
60.94	0
61.78	0
62.64	0
63.51	0
64.39	0
65.28	0
66.19	0
67.1	0
68.03	0
68.98	0
69.93	0
70.9	0
71.89	0
72.89	0
73.9	0
74.92	0
75.96	0
77.01	0
78.08	0
79.17	0
80.26	0
81.38	0
82.51	0
83.65	0
84.81	0
85.99	0
87.18	0
88.39	0
89.61	0
90.86	0
92.12	0
93.4	0
94.69	0
96	0
97.34	0
98.69	0
100.05	0
101.44	0
102.85	0
104.28	0
105.72	0
107.19	0
108.68	0
110.18	0
111.71	0
113.26	0
114.83	0
116.42	0
118.04	0
119.68	0
121.34	0
123.02	0
124.73	0
126.46	0
128.21	0
129.99	0
131.79	0
133.62	0
135.47	0
137.35	0
139.26	0
141.19	0
143.15	0
145.13	0
147.15	0
149.19	0
151.26	0
153.35	0
155.48	0
157.64	0
159.82	0
162.04	0
164.29	0
166.57	0
168.88	0
171.22	0
173.6	0
176	0
178.44	0
180.92	0

## Sheet: Figure 2e
Figure 2e
	NaHS(+)	NaHS(-)
520	1969	693
570	50432	4839
620	95445	6423
670	52630	5140
710	17478	3635
790	328794	8218
845	17722	2129

## Sheet: Figure 2f
Figure 2f
Time/(min)	Parameter 1	Parameter 2	Parameter 3
1.35	0.987	0.967	1.046
2.85	0.8155	0.8266	0.8796
4.35	0.7574	0.6963	0.7283
5.85	0.6257	0.6209	0.6242
7.35	0.5238	0.4619	0.5858
8.85	0.4436	0.3626	0.4405
10.35	0.3584	0.3169	0.3586
11.85	0.269	0.21	0.29797
13.35	0.2161	0.1891	0.2735
16.35	0.1957	0.1702	0.1911
19.35	0.1401	0.1236	0.1289
22.35	0.1148	0.0918	0.1168
25.35	0.07599	0.0796	0.09936
28.35	0.05922	0.05122	0.07923
31.35	0.0434	0.0298	0.0899
34.35	0.03871	0.01771	0.05972
37.35	0.00079	0.00121	0.05737
40.35	0.01442	0.00172	0.03071
43.35	5e-05	5e-05	0.03518
46.35	0.00898	0.00638	0.01158

## Sheet: Figur 2h
Figure 2h
[NaHS]/(μM)	Parameter 1	Parameter 2	Parameter 3
0	18280	18250	18250
1.5	24880	22440	24100
3	32360	28530	32700
5	41200	39250	49310
10	62490	52960	62800
15	74140	71670	82000
20	85190	84850	93000
25	111800	106200	104600
30	121200	116500	121000
40	152500	138100	143700
50	179200	159300	171800

## Sheet: Figure 2i
Figure 2i
	Parameter 1	Parameter 2	Parameter 3
NaHS	324400	294000	309400
L-Cys	17570	10970	20880
GSH	18930	16650	21220
Hcy	19330	15330	20340
VC	15860	12680	22040
DTT	18700	16940	20460
BME	20870	15870	19860
H2O2	19950	16220	17800
ClO−	15840	13380	18300
ONOO-	15310	15450	21170
O2.-	18700	19180	17920

## Sheet: Figure 3d
	Figure 3d
		Parameter 1	Parameter 2	Parameter 3
HepG2	F12+-ANP	3700	2570	6370
	F12+-ANP-Gal	28450	31000	36850
	β-Gal + F12+-ANP-Gal	3000	1190	3500
A549	F12+-ANP-Gal	7200	650	7850

## Sheet: Figure 3g
Figure 3g
	Parameter 1	Parameter 2	Parameter 3
Control	9500	6230	9170
ZnCl2	3100	3023	4867
NaHS	37600	28400	39100
L-Cys	20050	20150	25800
PAG + AOAA + L-Cys	6432	5050	4900

## Sheet: Figure 4c
			Time/ (h)	Parameter 1	Parameter 2	Parameter 3			Parameter 1	Parameter 2	Parameter 3			Parameter 1	Parameter 2	Parameter 3			Parameter 1	Parameter 2	Parameter 3
Figure 4c	Afterglow	Saline+F12+-ANP-Gal	0	1.11	1.18	1.33		L-Cys+F12+-ANP-Gal	1.1	1.32	1.21		ZnCl2+F12+-ANP-Gal	1.01	1.21	1.12		Saline+F12+-ANP	1.453	1.472	0.958
			4	39.5	38.02	44.67			60.996	49.49	71.02			9.94	9.74	13.09			25.805	24.869	24.621
			8	56.7	63.05	47.19			108.18	81.97	90.18			26.65	23.12	20			33.052	35.406	38.3
			12	81.88	65.62	67.74			150.9	135.5	104.4			46.9	48.2	44.96			41.598	47.57	43.455
			24	82.03	53.87	77.85			137.97	120	139.63			45	39.8	54.1			38.786	46.473	42.306
			Time/ (h)	Parameter 1	Parameter 2	Parameter 3
	Fluorescence	Saline+F12+-ANP-Gal	0	1.361	1.09	1.139		L-Cys+F12+-ANP-Gal	1.18	1.26	1.45		ZnCl2+F12+-ANP-Gal	1.1	1.22	1.07		Saline+F12+-ANP	1.016	1	1.03
			4	1.98	1.69	2.01			2.35	2.536	2.71			1.243	1.276	1.21			1.446	1.05	1.438
			8	2.31	2.16	2.21			3.497	4.125	3.59			1.31	1.357	1.34			1.675	1.12	1.6
			12	2.86	2.34	2.06			3.7	4.8	4.27			1.43	1.722	1.498			1.579	1.06	1.83
			24	2.81	2.23	2.33			3.798	3.92	3.77			1.641	1.789	1.799			1.721	1.12	1.7

## Sheet: Figure 4e
Figure 4e	Different size		Parameter 1	Parameter 2	Parameter 3
	12 mm3	Afterglow Intensity	85000	90800	100200
	45 mm3		160100	144100	123000
	100 mm3		237100	306600	233500
			Parameter 1	Parameter 2	Parameter 3
	12 mm3	Fluorescence Intensity	1031000000	1150000000	1165000000
	45 mm3		1510000000	1582000000	1334000000
	100 mm3		2021000000	2206000000	2629000000

## Sheet: Figure 4f
Figure 4f			Parameter 1	Parameter 2	Parameter 3
	12 mm3	Afterglow-SBR	47.51	53.8	42.09
	45 mm3		94.25	84.17	74.47
	100 mm3		170.4	125.4	158.7
			Parameter 1	Parameter 2	Parameter 3
	12 mm3	Fluorescence-SBR	1.57	1.08	0.71
	45 mm3		2.13	1.93	2.36
	100 mm3		3.7	3.7	4.18

[truncated: 83 more sheets: Figure 5c, Figure 5d, Figure 5f, Figure 5g, Figure 6b, Figure 6c, Figure 7e, Supplementary Figure 2d, Supplementary Figure 2e, Supplementary Figure 2f, Supplementary Figure 2g, Supplementary Figure 2h, Supplementary Figure 2i, Supplementary Figure 5c, Supplementary Figure 5f, Supplementary Figure 8a, Supplementary Figure 8b, Supplementary Figure 8c, Supplementary Figure 8d, Supplementary Figure 8e …]
